# Supplementary material for: Prevalence of Polypoidal Choroidal Vasculopathy Beyond Recalcitrant Macular Neovasculopathies in a European AMD Cohort and Therapeutic Response to Brolucizumab
Source: J Clin Med. 2026 Feb 14;15(4):1492. doi: 10.3390/jcm15041492 (PMC12941577; doi:10.3390/jcm15041492)
Supplement: Supplementary file 1 [file jcm-15-01492-s001.zip]

Archive with 1 entries (1 files):
- jcm-4103290-supplementary.pdf
